# Supplementary material for: Risk Factors for Major Adverse Cardiovascular Events, Malignancies, and Serious Infections With Tofacitinib in Rheumatoid Arthritis: Post Hoc Analysis of a 3‐Year J‐Post‐Marketing Surveillance
Source: Int J Rheum Dis. 2026 Feb 9;29(2):e70572. doi: 10.1111/1756-185x.70572 (PMC12886613; doi:10.1111/1756-185x.70572)
Supplement: Supplementary file 2 — TABLE S6:1 Incidence of MACE stratified by each combination of age and the number of CV risk factors after performing multiple imputation. Table S6:2 Incidence of malignancy stratified by each combination of age and the number of CV risk factors after performing multiple imputation. Table S6:3 Incidence of serious infection stratified by each combination of age and the number of CV risk factors after performing multiple imputation. Table S7:1 Incidence of MACE by CV risk factors after performing multiple imputation. Table S7:2 Incidence of malignancy by CV risk factors after performing multiple imputation. Table S7:3 Incidence of serious infection by CV risk factors after performing multiple imputation. Table S8:1 Incidence of MACE by other demographic factors after performing multiple imputation. Table S8:2 Incidence of malignancy by other demographic factors after performing multiple imputation. Table S8:3 Incidence of serious infection by other demographic factors after performing multiple imputation. Table S9:1 Incidence of malignancy stratified by each combination of age and the number of CV risk factors after changing the definition of exposure period as the on‐treatment period plus 90 days. Table S9:2 Incidence of malignancy by CV risk factors after changing the definition of exposure period as the on‐treatment period plus 90 days. Table S9:3 Incidence of malignancy by other demographic factors after changing the definition of exposure period as the on‐treatment period plus 90 days. [file APL-29-e70572-s001.xlsx]

## Sheet: TS6.1
TABLE S6.1 Incidence of MACE stratified by each combination of age and the number of CV risk factors after performing multiple imputation
	N	Adverse Events
		PY	n	IR(/100 PY)	HR	95% CI of HR
< 50 years and CV risk factors=0	776	1758.6	1 (0.13)	0.06	-	-
< 50 years and CV risk factors>=1	336	753.6	5 (1.49)	0.66	8.21	0.93-72.38
=> 50 years and CV risk factors=0	3075	6708.9	26 (0.85)	0.39	5.10	0.74-35.09
=> 50 years and CV risk factors>=1	2834	6231.5	45 (1.59)	0.72	9.77	1.45-65.85
50 <= - < 65 years and CV risk factors=0	1326	3058.2	6 (0.45)	0.20	2.79	0.36-21.70
50 <= - < 65 years and CV risk factors>=1	958	2246.8	12 (1.25)	0.53	6.91	0.95-50.16
=> 65 years and CV risk factors=0	1748	3650.7	19 (1.09)	0.52	6.98	1.00-48.89
=> 65 years and CV risk factors>=1	1877	3984.7	34 (1.81)	0.85	11.36	1.68-76.98
N: Average number of participants corresponds to each categories for multiple imputed datasets.
n: Average number of participants with at least one event for multiple imputed datasets.
IR: Incidence rate with average person-year (PY) and average number of events for multiple imputed datasets.
HR: Pooled Hazard ratio estimated using a Cox proportional hazard model (Reference: < 50 years and CV risk factors=0).

## Sheet: TS6.2
TABLE S6.2 Incidence of Malignancy stratified by each combination of age and the number of CV risk factors after performing multiple imputation
	N	Adverse Events
		PY	n	IR(/100 PY)	HR	95% CI of HR
< 50 years and CV risk factors=0	778	1748.5	12 (1.54)	0.69	-	-
< 50 years and CV risk factors>=1	334	745.1	5 (1.50)	0.67	0.95	0.30-3.00
=> 50 years and CV risk factors=0	3076	6636.2	84 (2.73)	1.27	1.84	0.99-3.43
=> 50 years and CV risk factors>=1	2833	6142.1	132 (4.66)	2.15	3.11	1.69-5.71
50 <= - < 65 years and CV risk factors=0	1329	3034.4	30 (2.26)	0.99	1.43	0.72-2.86
50 <= - < 65 years and CV risk factors>=1	955	2215.8	27 (2.83)	1.22	1.75	0.86-3.53
=> 65 years and CV risk factors=0	1747	3601.8	54 (3.09)	1.50	2.19	1.15-4.16
=> 65 years and CV risk factors>=1	1878	3926.3	105 (5.59)	2.67	3.90	2.11-7.22
N: Average number of participants corresponds to each categories for multiple imputed datasets.
n: Average number of participants with at least one event for multiple imputed datasets.
IR: Incidence rate with average person-year (PY) and average number of events for multiple imputed datasets.
HR: Pooled Hazard ratio estimated using a Cox proportional hazard model (Reference: < 50 years and CV risk factors=0).

## Sheet: TS6.3
TABLE S6.3 Incidence of Serious Infection stratified by each combination of age and the number of CV risk factors after performing multiple imputation
	N	Adverse Events
		PY	n	IR(/100 PY)	HR	95% CI of HR
< 50 years and CV risk factors=0	778	1728.8	24 (3.08)	1.39	-	-
< 50 years and CV risk factors>=1	334	722.3	15 (4.49)	2.08	1.47	0.70-3.07
=> 50 years and CV risk factors=0	3076	6412.1	219 (7.12)	3.42	2.42	1.55-3.79
=> 50 years and CV risk factors>=1	2833	5821.0	331 (11.68)	5.69	3.99	2.58-6.19
50 <= - < 65 years and CV risk factors=0	1327	2938.9	77 (5.80)	2.62	1.87	1.15-3.03
50 <= - < 65 years and CV risk factors>=1	957	2121.6	85 (8.88)	4.01	2.86	1.76-4.63
=> 65 years and CV risk factors=0	1749	3473.2	143 (8.18)	4.12	2.88	1.81-4.57
=> 65 years and CV risk factors>=1	1876	3699.5	246 (13.11)	6.65	4.63	2.98-7.19
N: Average number of participants corresponds to each categories for multiple imputed datasets.
n: Average number of participants with at least one event for multiple imputed datasets.
IR: Incidence rate with average person-year (PY) and average number of events for multiple imputed datasets.
HR: Pooled Hazard ratio estimated using a Cox proportional hazard model (Reference: < 50 years and CV risk factors=0).

## Sheet: TS7.1
TABLE S7.1 Incidence of MACE by CV risk factors after performing multiple imputation
CV risk factors		N	Adverse Events
			PY	n	IR(/100 PY)	Univariate analysis		Multivariate analysis
						HR	95% CI of HR	HR	95% CI of HR
Smoking history	No	6257	13776.5	62 (0.99)	0.45	-	-	-	-
	Yes	764	1676.1	15 (1.96)	0.89	1.98	1.11-3.53	2.23	1.24-4.03
Concomitant hypertension	No	5326	11659.3	45 (0.84)	0.39	-	-	-	-
	Yes	1695	3793.3	32 (1.89)	0.84	2.20	1.40-3.47	1.64	1.02-2.64
High-Density Lipoprotein (HDL) < 40 mg/dL at the treatment	No	6395	14141.7	70 (1.09)	0.49	-	-	-	-
	Yes	626	1311.0	7 (1.12)	0.53	1.09	0.38-3.10	0.92	0.32-2.65
Concomitant diabetes mellitus	No	6228	13724.3	58 (0.93)	0.42	-	-	-	-
	Yes	793	1728.4	19 (2.40)	1.10	2.58	1.54-4.33	1.87	1.09-3.20
History of coronary artery disease	No	6923	15249.1	73 (1.05)	0.48	-	-	-	-
	Yes	98	203.6	4 (4.08)	1.96	4.23	1.54-11.57	2.69	0.97-7.50
Presence of extra-articular disease associated with rheumatoid arthritis	No	6749	14857.9	70 (1.04)	0.47	-	-	-	-
	Yes	272	594.7	7 (2.57)	1.18	2.40	1.10-5.23	2.07	0.95-4.54
Age (years)	< 50	1112	2512.2	6 (0.54)	0.24	-	-	-	-
	50 <= - < 65	2284	5305.0	18 (0.79)	0.34	1.42	0.56-3.58	1.21	0.48-3.08
	=> 65	3625	7635.4	53 (1.46)	0.69	2.89	1.24-6.72	2.28	0.95-5.45
N: Average number of participants corresponds to each categories for multiple imputed datasets.
n: Average number of participants with at least one event for multiple imputed datasets.
IR: Incidence rate with average person-year (PY) and average number of events for multiple imputed datasets.
HR: Pooled Hazard ratio estimated using a Cox proportional hazard model.

## Sheet: TS7.2
TABLE S7.2 Incidence of Malignancy by CV risk factors after performing multiple imputation
CV risk factors		N	Adverse Events
			PY	n	IR(/100 PY)	Univariate analysis		Multivariate analysis
						HR	95% CI of HR	HR	95% CI of HR
Smoking history	No	6255	13627.3	193 (3.09)	1.42	-	-	-	-
	Yes	766	1644.4	40 (5.22)	2.43	1.70	1.19-2.44	1.95	1.36-2.81
Concomitant hypertension	No	5326	11512.5	163 (3.06)	1.42	-	-	-	-
	Yes	1695	3759.2	70 (4.13)	1.86	1.32	1.00-1.75	1.01	0.76-1.35
High-Density Lipoprotein (HDL) < 40 mg/dL at the treatment	No	6401	13997.1	205 (3.20)	1.46	-	-	-	-
	Yes	620	1274.7	28 (4.52)	2.20	1.46	0.88-2.45	1.31	0.77-2.21
Concomitant diabetes mellitus	No	6228	13561.4	186 (2.99)	1.37	-	-	-	-
	Yes	793	1710.4	47 (5.93)	2.75	2.01	1.46-2.77	1.65	1.18-2.30
History of coronary artery disease	No	6923	15067.4	228 (3.29)	1.51	-	-	-	-
	Yes	98	204.4	5 (5.10)	2.45	1.64	0.68-3.99	1.14	0.47-2.78
Presence of extra-articular disease associated with rheumatoid arthritis	No	6749	14685.3	218 (3.23)	1.48	-	-	-	-
	Yes	272	586.5	15 (5.51)	2.56	1.69	1.00-2.85	1.53	0.90-2.58
Age (years)	< 50	1112	2493.5	17 (1.53)	0.68	-	-	-	-
	50 <= - < 65	2284	5250.2	57 (2.50)	1.09	1.59	0.92-2.73	1.52	0.88-2.61
	=> 65	3625	7528.1	159 (4.39)	2.11	3.11	1.88-5.12	3.01	1.80-5.01
N: Average number of participants corresponds to each categories for multiple imputed datasets.
n: Average number of participants with at least one event for multiple imputed datasets.
IR: Incidence rate with average person-year (PY) and average number of events for multiple imputed datasets.
HR: Pooled Hazard ratio estimated using a Cox proportional hazard model.

## Sheet: TS7.3
TABLE S7.3 Incidence of Serious Infection by CV risk factors after performing multiple imputation
CV risk factors		N	Adverse Events
			PY	n	IR(/100 PY)	Univariate analysis		Multivariate analysis
						HR	95% CI of HR	HR	95% CI of HR
Smoking history	No	6254	13075.4	523 (8.36)	4.00	-	-	-	-
	Yes	767	1608.9	66 (8.60)	4.10	1.02	0.78-1.33	1.13	0.86-1.48
Concomitant hypertension	No	5326	11154.0	389 (7.30)	3.49	-	-	-	-
	Yes	1695	3530.2	200 (11.80	5.67	1.61	1.36-1.91	1.26	1.05-1.50
High-Density Lipoprotein (HDL) < 40 mg/dL at the treatment	No	6397	13447.9	527 (8.24)	3.92	-	-	-	-
	Yes	624	1236.3	62 (9.94)	5.01	1.24	0.86-1.79	1.15	0.80-1.66
Concomitant diabetes mellitus	No	6228	13087.3	475 (7.63)	3.63	-	-	-	-
	Yes	793	1596.9	114 (14.38	7.14	1.94	1.58-2.38	1.55	1.25-1.92
History of coronary artery disease	No	6923	14503.7	570 (8.23)	3.93	-	-	-	-
	Yes	98	180.5	19 (19.39)	10.53	2.57	1.62-4.05	1.88	1.18-2.98
Presence of extra-articular disease associated with rheumatoid arthritis	No	6749	14137.2	549 (8.13)	3.88	-	-	-	-
	Yes	272	547.1	40 (14.71)	7.31	1.87	1.35-2.57	1.64	1.19-2.26
Age (years)	< 50	1112	2451.1	39 (3.51)	1.59	-	-	-	-
	50 <= - < 65	2284	5060.5	161 (7.05)	3.18	2.00	1.41-2.84	1.85	1.30-2.63
	=> 65	3625	7172.6	389 (10.73	5.42	3.31	2.38-4.60	2.83	2.02-3.96
N: Average number of participants corresponds to each categories for multiple imputed datasets.
n: Average number of participants with at least one event for multiple imputed datasets.
IR: Incidence rate with average person-year (PY) and average number of events for multiple imputed datasets.
HR: Pooled Hazard ratio estimated using a Cox proportional hazard model.

## Sheet: TS8.1
TABLE S8.1 Incidence of MACE by other demographic factors after performing multiple imputation
Background factors nad CV risk factors		N	Adverse Events
			PY	n (%)	IR(/100 PY)	Univariate analysis		Multivariate analysis
						HR	95% CI of HR	HR	95% CI of HR
Smoking history	No	6257	13776.5	62 (0.99)	0.45	-	-	-	-
	Yes	764	1676.1	15 (1.97)	0.90	1.98	1.11-3.53	2.06	1.15-3.70
Concomitant hypertension	No	5326	11659.3	45 (0.84)	0.39	-	-	-	-
	Yes	1695	3793.3	32 (1.89)	0.84	2.20	1.40-3.47
High-Density Lipoprotein (HDL) < 40 mg/dL at the treatment	No	6395	14141.7	70 (1.09)	0.49	-	-	-	-
	Yes	626	1311.0	7 (1.18)	0.56	1.09	0.38-3.10
Concomitant diabetes mellitus	No	6228	13724.3	58 (0.93)	0.42	-	-	-	-
	Yes	793	1728.4	19 (2.40)	1.10	2.58	1.54-4.33	1.77	1.04-3.03
History of coronary artery disease	No	6923	15249.1	73 (1.05)	0.48	-	-	-	-
	Yes	98	203.6	4 (4.08)	1.96	4.23	1.54-11.57
Presence of extra-articular disease associated with rheumatoid arthritis	No	6749	14857.9	70 (1.04)	0.47	-	-	-	-
	Yes	272	594.7	7 (2.57)	1.18	2.40	1.10-5.23
Gender	Male	1423	3050.2	23 (1.62)	0.75	-	-	-	-
	Female	5598	12402.5	54 (0.96)	0.44	0.57	0.35-0.93
Age (years)	< 50	1112	2512.2	6 (0.54)	0.24	-	-	-	-
	50 <= - < 65	2284	5305.0	18 (0.79)	0.34	1.42	0.56-3.58
	=> 65	3625	7635.4	53 (1.46)	0.69	2.89	1.24-6.72
Weight (kg)	< 50	2444	5290.1	34 (1.37)	0.63	-	-	-	-
	50 <= - < 60	2498	5604.6	18 (0.72)	0.32	0.51	0.27-0.95
	60 <= - < 70	1348	2931.6	19 (1.38)	0.63	1.00	0.55-1.83
	=> 70	731	1626.3	7 (0.96)	0.43	0.67	0.28-1.62
Stage of rheumatoid arthritis	I-II	3131	6713.7	28 (0.90)	0.42	-	-	-	-
	III	1776	3958.0	15 (0.87)	0.39	0.95	0.50-1.78
	IV	2114	4780.9	33 (1.58)	0.70	1.70	1.03-2.83
Class of rheumatoid arthritis	1-2	5306	11700.8	45 (0.85)	0.38	-	-	-	-
	3	1549	3420.6	28 (1.81)	0.82	2.10	1.31-3.37
	4	166	331.3	4 (2.40)	1.21	3.20	1.15-8.89
Duration of disease(years)	< 2	885	1755.5	6 (0.70)	0.35	-	-	-	-
	2 <= - < 5	1169	2550.0	8 (0.66)	0.30	0.83	0.26-2.69
	5 <= - < 10	1601	3514.2	21 (1.34)	0.61	1.72	0.62-4.71
	10 <= - < 20	2115	4835.5	21 (1.00)	0.44	1.24	0.44-3.45
	=> 20	1252	2797.5	21 (1.64)	0.73	2.05	0.76-5.55
Past history (infection)	No	6062	13263.2	65 (1.07)	0.49	-	-	-	-
	Yes	959	2189.5	12 (1.25)	0.55	1.14	0.61-2.11
Past history (herpes zoster)	No	6660	14589.0	70 (1.05)	0.48	-	-	-	-
	Yes	361	863.7	7 (1.94)	0.81	1.72	0.79-3.74
Past history (malignant tumor)	No	6738	14855.4	70 (1.04)	0.47	-	-	-	-
	Yes	283	597.3	7 (2.47)	1.17	2.58	1.18-5.61
Past history (cardiovascular disease)	No	6629	14624.2	63 (0.95)	0.43	-	-	-	-
	Yes	392	828.5	14 (3.57)	1.69	3.92	2.20-7.00	3.14	1.74-5.65
Past history (lung disorder)	No	6695	14727.9	69 (1.03)	0.47	-	-	-	-
	Yes	326	724.7	8 (2.45)	1.10	2.28	1.10-4.75
Past history (interstitial pneumonia)	No	6786	14932.7	70 (1.03)	0.47	-	-	-	-
	Yes	235	519.9	7 (2.98)	1.35	2.75	1.26-5.98
Past history (metabolic abnormality)	No	6925	15214.0	74 (1.07)	0.49	-	-	-	-
	Yes	96	238.7	3 (3.13)	1.26	2.47	0.78-7.83
Complication (infection)	No	6727	14779.6	75 (1.11)	0.51	-	-	-	-
	Yes	294	673.0	2 (0.68)	0.30	0.58	0.14-2.36
Complication (herpes zoster)	No	7016	15440.3	77 (1.10)	0.50	-	-	-	-
	Yes	5	12.3	0 (0.00)	0.00	0.00	ND
Complication (malignant tumor)	No	6981	15388.7	77 (1.10)	0.50	-	-	-	-
	Yes	40	63.9	0 (0.00)	0.00	0.00	ND
Complication (cardiovascular disease)	No	5104	11193.5	37 (0.72)	0.33	-	-	-	-
	Yes	1917	4259.1	40 (2.09)	0.94	2.84	1.82-4.44	2.12	1.33-3.37
Complication (lung disorder)	No	6289	13885.3	65 (1.03)	0.47	-	-	-	-
	Yes	732	1567.3	12 (1.64)	0.77	1.63	0.88-3.02
Complication (interstitial pneumonia)	No	6564	14506.7	70 (1.07)	0.48	-	-	-	-
	Yes	457	945.9	7 (1.53)	0.74	1.54	0.71-3.34
Complication (metabolic abnormality)	No	5099	11166.5	44 (0.86)	0.39	-	-	-	-
	Yes	1922	4286.2	33 (1.72)	0.77	1.94	1.24-3.05
Status of MTX use (Dose at baseline) (mg/week)	No	2847	6012.8	46 (1.62)	0.77	-	-	-	-
	≤8	1021	4682.6	20 (0.95)	0.43	0.56	0.33-0.95	0.72	0.42-1.23
	>8	3153	4757.2	11 (0.53)	0.23	0.30	0.15-0.57	0.37	0.19-0.72
Status of oral steroid use (Dose at baseline) (mg/day)	No	3210	7100.6	28 (0.89)	0.40	-	-	-	-
	<2.5	1004	2201.2	13 (1.32)	0.60	1.57	0.81-3.03	1.39	0.72-2.70
	≥2.5 to <5	1840	4047.0	15 (0.82)	0.38	0.97	0.52-1.81	0.84	0.45-1.59
	≥5	968	2103.8	20 (2.09)	0.96	2.44	1.37-4.33	2.05	1.15-3.67
History of tacrolimus use	No	6046	13218.8	58 (0.96)	0.44	-	-	-	-
	Yes	975	2233.8	19 (1.95)	0.85	1.93	1.15-3.24	1.76	1.04-2.99
History of biological agent use	No	3329	7307.2	38 (1.14)	0.52	-	-	-	-
	Yes	3692	8145.4	39 (1.06)	0.48	0.93	0.59-1.45
Initial Tofacitinib daily dose (mg)	5	2357	5043.9	30 (1.27)	0.59	-	-	-	-
	10	4664	10408.7	47 (1.01)	0.45	0.74	0.47-1.18
Family history of malignancy (including lymphoma)	No	6337	13857.8	70 (1.10)	0.50	-	-	-	-
	Yes	684	1594.8	7 (1.05)	0.45	0.88	0.36-2.16
N: Average number of participants corresponds to each categories for multiple imputed datasets.
n: Average number of participants with at least one event for multiple imputed datasets.
IR: Incidence rate with average person-year (PY) and average number of events for multiple imputed datasets.
HR: Pooled Hazard ratio estimated using a Cox proportional hazard model.

## Sheet: TS8.2
TABLE S8.2 Incidence of Malignancy by other demographic factors after performing multiple imputation
Background factors nad CV risk factors		N	Adverse Events
			PY	n (%)	IR(/100 PY)	Univariate analysis		Multivariate analysis
						HR	95% CI of HR	HR	95% CI of HR
Smoking history	No	6255	13627.3	193 (3.09)	1.42	-	-	-	-
	Yes	766	1644.4	40 (5.20)	2.42	1.70	1.19-2.44	1.71	1.15-2.54
Concomitant hypertension	No	5326	11512.5	163 (3.06)	1.41	-	-	-	-
	Yes	1695	3759.2	70 (4.14)	1.86	1.32	1.00-1.75
High-Density Lipoprotein (HDL) < 40 mg/dL at the treatment	No	6401	13997.1	205 (3.21)	1.47	-	-	-	-
	Yes	620	1274.7	28 (4.47)	2.18	1.46	0.88-2.45
Concomitant diabetes mellitus	No	6228	13561.4	186 (2.99)	1.37	-	-	-	-
	Yes	793	1710.4	47 (5.94)	2.75	2.01	1.46-2.77	1.52	1.09-2.12
History of coronary artery disease	No	6923	15067.4	228 (3.29)	1.51	-	-	-	-
	Yes	98	204.4	5 (5.10)	2.45	1.64	0.68-3.99
Presence of extra-articular disease associated with rheumatoid arthritis	No	6749	14685.3	218 (3.23)	1.48	-	-	-	-
	Yes	272	586.5	15 (5.51)	2.56	1.69	1.00-2.85
Gender	Male	1423	2993.0	78 (5.48)	2.61	-	-	-	-
	Female	5598	12278.8	155 (2.77)	1.26	0.48	0.37-0.63	0.66	0.48-0.92
Age (years)	< 50	1112	2493.5	17 (1.53)	0.68	-	-	-	-
	50 <= - < 65	2284	5250.2	57 (2.50)	1.09	1.59	0.92-2.73	1.51	0.88-2.61
	=> 65	3625	7528.1	159 (4.39)	2.11	3.11	1.88-5.12	3.00	1.79-5.00
Weight (kg)	< 50	2444	5254.7	56 (2.30)	1.07	-	-	-	-
	50 <= - < 60	2497	5514.2	104 (4.17)	1.89	1.77	1.24-2.54	1.71	1.18-2.47
	60 <= - < 70	1352	2897.7	48 (3.55)	1.66	1.55	1.02-2.37	1.34	0.85-2.11
	=> 70	729	1605.2	25 (3.38)	1.54	1.43	0.85-2.40	1.27	0.71-2.28
Stage of rheumatoid arthritis	I-II	3131	6616.2	107 (3.42)	1.62	-	-	-	-
	III	1775	3900.7	69 (3.86)	1.76	1.10	0.81-1.49
	IV	2115	4754.8	58 (2.72)	1.21	0.75	0.55-1.04
Class of rheumatoid arthritis	1-2	5306	11568.9	161 (3.03)	1.39	-	-	-	-
	3	1548	3381.7	64 (4.16)	1.90	1.36	1.02-1.82
	4	167	321.2	8 (4.82)	2.50	1.81	0.89-3.68
Duration of disease(years)	< 2	883	1731.0	27 (3.10)	1.58	-	-	-	-
	2 <= - < 5	1168	2513.3	41 (3.48)	1.62	1.00	0.60-1.66
	5 <= - < 10	1599	3464.9	55 (3.42)	1.58	0.98	0.60-1.60
	10 <= - < 20	2119	4786.1	70 (3.31)	1.46	0.91	0.57-1.44
	=> 20	1252	2776.4	40 (3.21)	1.45	0.90	0.54-1.49
Past history (infection)	No	6062	13128.9	185 (3.05)	1.41	-	-	-	-
	Yes	959	2142.9	48 (5.01)	2.24	1.61	1.17-2.21	1.51	1.09-2.07
Past history (herpes zoster)	No	6660	14419.9	218 (3.27)	1.51	-	-	-	-
	Yes	361	851.8	15 (4.17)	1.77	1.17	0.70-1.98
Past history (malignant tumor)	No	6738	14691.6	216 (3.21)	1.47	-	-	-	-
	Yes	283	580.1	17 (6.01)	2.93	2.04	1.24-3.34
Past history (cardiovascular disease)	No	6629	14446.9	217 (3.27)	1.50	-	-	-	-
	Yes	392	824.8	16 (4.08)	1.94	1.29	0.78-2.14
Past history (lung disorder)	No	6695	14556.8	214 (3.20)	1.47	-	-	-	-
	Yes	326	715.0	19 (5.83)	2.66	1.77	1.11-2.83
Past history (interstitial pneumonia)	No	6786	14756.9	221 (3.26)	1.50	-	-	-	-
	Yes	235	514.9	12 (5.11)	2.33	1.51	0.85-2.71
Past history (metabolic abnormality)	No	6925	15037.3	228 (3.29)	1.52	-	-	-	-
	Yes	96	234.5	5 (5.25)	2.15	1.37	0.56-3.32
Complication (infection)	No	6727	14609.0	217 (3.23)	1.49	-	-	-	-
	Yes	294	662.7	16 (5.44)	2.41	1.63	0.98-2.70
Complication (herpes zoster)	No	7016	15259.4	233 (3.32)	1.53	-	-	-	-
	Yes	5	12.3	0 (0.00)	0.00	0.00	0.00-2E292
Complication (malignant tumor)	No	6981	15224.0	214 (3.07)	1.41	-	-	-	-
	Yes	40	47.8	19 (47.50)	39.75	29.05	18.10-46.62	27.36	16.76-44.65
Complication (cardiovascular disease)	No	5104	11056.2	153 (3.00)	1.38	-	-	-	-
	Yes	1917	4215.5	80 (4.18)	1.90	1.38	1.05-1.81
Complication (lung disorder)	No	6289	13735.1	195 (3.10)	1.42	-	-	-	-
	Yes	732	1536.7	38 (5.19)	2.47	1.75	1.24-2.48
Complication (interstitial pneumonia)	No	6564	14343.3	210 (3.20)	1.46	-	-	-	-
	Yes	457	928.4	23 (5.03)	2.48	1.70	1.11-2.62
Complication (metabolic abnormality)	No	5099	11027.8	152 (2.98)	1.38	-	-	-	-
	Yes	1922	4244.0	81 (4.23)	1.91	1.39	1.06-1.82
Status of MTX use (Dose at baseline) (mg/week)	No	2847	5938.3	98 (3.44)	1.65	-	-	-	-
	≤8	1021	4637.8	65 (3.07)	1.40	0.85	0.62-1.16
	>8	3153	4695.7	70 (3.40)	1.49	0.89	0.65-1.21
Status of oral steroid use (Dose at baseline) (mg/day)	No	3212	7004.1	108 (3.36)	1.54	-	-	-	-
	<2.5	1004	2190.7	34 (3.36)	1.54	1.01	0.68-1.49
	≥2.5 to <5	1838	3996.5	58 (3.13)	1.44	0.94	0.68-1.31
	≥5	967	2080.5	34 (3.48)	1.62	1.05	0.71-1.56
History of tacrolimus use	No	6047	13072.5	196 (3.24)	1.50	-	-	-	-
	Yes	974	2199.3	37 (3.84)	1.70	1.12	0.78-1.59
History of biological agent use	No	3329	7250.7	88 (2.64)	1.21	-	-	-	-
	Yes	3692	8021.1	145 (3.93)	1.81	1.50	1.15-1.96	1.50	1.15-1.96
Initial Tofacitinib daily dose (mg)	5	2357	4987.3	69 (2.93)	1.38	-	-	-	-
	10	4664	10284.4	164 (3.52)	1.59	1.14	0.86-1.52
Family history of malignancy (including lymphoma)	No	6337	13694.4	204 (3.22)	1.49	-	-	-	-
	Yes	684	1577.3	29 (4.22)	1.83	1.22	0.79-1.90
N: Average number of participants corresponds to each categories for multiple imputed datasets.
n: Average number of participants with at least one event for multiple imputed datasets.
IR: Incidence rate with average person-year (PY) and average number of events for multiple imputed datasets.
HR: Pooled Hazard ratio estimated using a Cox proportional hazard model.

## Sheet: TS8.3
TABLE S8.3 Incidence of Serious Infection by other demographic factors after performing multiple imputation
Background factors nad CV risk factors		N	Adverse Events
			PY	n (%)	IR(/100 PY)	Univariate analysis		Multivariate analysis
						HR	95% CI of HR	HR	95% CI of HR
Smoking history	No	6254	13075.4	523 (8.37)	4.00	-	-	-	-
	Yes	767	1608.9	66 (8.57)	4.08	1.02	0.78-1.33
Concomitant hypertension	No	5326	11154.0	389 (7.30)	3.49	-	-	-	-
	Yes	1695	3530.2	200 (11.80	5.67	1.61	1.36-1.91
High-Density Lipoprotein (HDL) < 40 mg/dL at the treatment	No	6397	13447.9	527 (8.24)	3.92	-	-	-	-
	Yes	624	1236.3	62 (9.89)	4.99	1.24	0.86-1.79
Concomitant diabetes mellitus	No	6228	13087.3	475 (7.63)	3.63	-	-	-	-
	Yes	793	1596.9	114 (14.38	7.14	1.94	1.58-2.38	1.45	1.17-1.79
History of coronary artery disease	No	6923	14503.7	570 (8.23)	3.93	-	-	-	-
	Yes	98	180.5	19 (19.39)	10.53	2.57	1.62-4.05	1.63	1.02-2.60
Presence of extra-articular disease associated with rheumatoid arthritis	No	6749	14137.2	549 (8.13)	3.88	-	-	-	-
	Yes	272	547.1	40 (14.71)	7.31	1.87	1.35-2.57
Gender	Male	1423	2880.1	139 (9.77)	4.83	-	-	-	-
	Female	5598	11804.1	450 (8.04)	3.81	0.79	0.66-0.96
Age (years)	< 50	1112	2451.1	39 (3.51)	1.59	-	-	-	-
	50 <= - < 65	2284	5060.5	161 (7.05)	3.18	2.00	1.41-2.84	1.84	1.29-2.61
	=> 65	3625	7172.6	389 (10.73	5.42	3.31	2.38-4.60	2.73	1.95-3.84
Weight (kg)	< 50	2447	4990.5	240 (9.81)	4.81	-	-	-	-
	50 <= - < 60	2496	5369.9	176 (7.06)	3.28	0.69	0.56-0.86	0.74	0.60-0.92
	60 <= - < 70	1347	2798.6	108 (8.04)	3.87	0.81	0.64-1.02	0.85	0.67-1.09
	=> 70	731	1525.3	64 (8.81)	4.22	0.88	0.66-1.18	1.01	0.75-1.37
Stage of rheumatoid arthritis	I-II	3131	6435.4	208 (6.64)	3.23	-	-	-	-
	III	1775	3788.7	147 (8.27)	3.88	1.21	0.98-1.50
	IV	2115	4460.2	234 (11.08	5.25	1.64	1.36-1.98
Class of rheumatoid arthritis	1-2	5306	11175.1	389 (7.33)	3.48	-	-	-	-
	3	1549	3202.9	178 (11.49	5.56	1.58	1.33-1.89
	4	167	306.2	22 (13.26)	7.21	2.00	1.30-3.07
Duration of disease(years)	< 2	880	1695.6	49 (5.51)	2.86	-	-	-	-
	2 <= - < 5	1168	2457.0	74 (6.37)	3.03	1.07	0.73-1.57	1.02	0.70-1.50
	5 <= - < 10	1602	3355.8	124 (7.72)	3.69	1.31	0.92-1.86	1.31	0.92-1.85
	10 <= - < 20	2120	4571.1	205 (9.67)	4.49	1.61	1.15-2.24	1.53	1.09-2.14
	=> 20	1252	2604.8	137 (10.97	5.27	1.87	1.33-2.63	1.62	1.14-2.30
Past history (infection)	No	6062	12709.3	435 (7.18)	3.42	-	-	-	-
	Yes	959	1974.9	154 (16.06	7.80	2.27	1.89-2.73	2.12	1.71-2.62
Past history (herpes zoster)	No	6660	13870.5	546 (8.20)	3.94	-	-	-	-
	Yes	361	813.7	43 (11.91)	5.28	1.37	1.00-1.86	0.57	0.40-0.82
Past history (malignant tumor)	No	6738	14120.0	554 (8.22)	3.92	-	-	-	-
	Yes	283	564.2	35 (12.37)	6.20	1.57	1.12-2.21
Past history (cardiovascular disease)	No	6629	13916.4	532 (8.03)	3.82	-	-	-	-
	Yes	392	767.8	57 (14.54)	7.42	1.89	1.44-2.49
Past history (lung disorder)	No	6695	14026.1	538 (8.04)	3.84	-	-	-	-
	Yes	326	658.1	51 (15.64)	7.75	2.01	1.51-2.68	1.56	1.16-2.09
Past history (interstitial pneumonia)	No	6786	14205.8	552 (8.13)	3.89	-	-	-	-
	Yes	235	478.4	37 (15.74)	7.73	1.99	1.42-2.77
Past history (metabolic abnormality)	No	6925	14458.3	580 (8.38)	4.01	-	-	-	-
	Yes	96	225.9	9 (9.38)	3.98	1.01	0.52-1.94
Complication (infection)	No	6727	14082.5	545 (8.10)	3.87	-	-	-	-
	Yes	294	601.7	44 (14.97)	7.31	1.88	1.38-2.55	1.37	1.01-1.88
Complication (herpes zoster)	No	7016	14671.9	589 (8.40)	4.01	-	-	-	-
	Yes	5	12.3	0 (0.00)	0.00	0.00	0.00-8E179
Complication (malignant tumor)	No	6981	14628.5	582 (8.34)	3.98	-	-	-	-
	Yes	40	55.7	7 (17.49)	12.57	2.76	1.31-5.81	2.15	1.01-4.56
Complication (cardiovascular disease)	No	5104	10718.9	363 (7.11)	3.39	-	-	-	-
	Yes	1917	3965.3	226 (11.79	5.70	1.67	1.41-1.97
Complication (lung disorder)	No	6289	13297.3	449 (7.14)	3.38	-	-	-	-
	Yes	732	1387.0	140 (19.13	10.09	2.91	2.41-3.52	2.15	1.76-2.62
Complication (interstitial pneumonia)	No	6564	13829.2	511 (7.78)	3.70	-	-	-	-
	Yes	457	855.0	78 (17.07)	9.12	2.39	1.89-3.04
Complication (metabolic abnormality)	No	5099	10686.6	361 (7.08)	3.38	-	-	-	-
	Yes	1922	3997.6	228 (11.86	5.70	1.68	1.42-1.98
Status of MTX use (Dose at baseline) (mg/week)	No	2847	5711.0	262 (9.20)	4.59	-	-	-	-
	≤8	1021	4435.5	178 (8.41)	4.01	0.88	0.73-1.07
	>8	3153	4537.7	149 (7.24)	3.28	0.73	0.60-0.89
Status of oral steroid use (Dose at baseline) (mg/day)	No	3210	6813.3	213 (6.65)	3.13	-	-	-	-
	<2.5	1004	2116.7	71 (7.11)	3.38	1.08	0.82-1.41	0.97	0.74-1.27
	≥2.5 to <5	1839	3828.0	161 (8.74)	4.20	1.33	1.09-1.64	1.19	0.97-1.47
	≥5	967	1926.2	143 (14.82	7.44	2.35	1.90-2.91	2.06	1.66-2.57
History of tacrolimus use	No	6046	12574.5	500 (8.26)	3.97	-	-	-	-
	Yes	975	2109.7	89 (9.18)	4.24	1.08	0.86-1.35
History of biological agent use	No	3329	6986.4	262 (7.87)	3.75	-	-	-	-
	Yes	3692	7697.8	327 (8.86)	4.25	1.13	0.96-1.33
Initial Tofacitinib daily dose (mg)	5	2357	4812.8	193 (8.21)	4.02	-	-	-	-
	10	4664	9871.5	396 (8.48)	4.01	1.01	0.85-1.20
Family history of malignancy (including lymphoma)	No	6337	13178.0	531 (8.38)	4.03	-	-	-	-
	Yes	684	1506.3	58 (8.47)	3.85	0.97	0.71-1.32
N: Average number of participants corresponds to each categories for multiple imputed datasets.
n: Average number of participants with at least one event for multiple imputed datasets.
IR: Incidence rate with average person-year (PY) and average number of events for multiple imputed datasets.
HR: Pooled Hazard ratio estimated using a Cox proportional hazard model.

## Sheet: TS9.1
TABLE S9.1 Incidence of Malignancy stratified by each combination of age and the number of CV risk factors after changing the definition of exposure period as the on-treatment period plus 90 days
	N	Adverse Events
		PY	n (%)	IR(/100 PY)	95% CI of IR	HR	95% CI of HR	p-value
< 50 years and CV risk factors=0	844	1453.7	10 (1.18)	(0.69)	0.33-1.27	-	-	-
< 50 years and CV risk factors>=1	268	465.3	3 (1.12)	(0.64)	0.13-1.88	0.94	0.26-3.41	0.924
=> 50 years and CV risk factors=0	3342	5862.3	78 (2.33)	(1.33)	1.05-1.66	1.93	1.00-3.72	0.051
=> 50 years and CV risk factors>=1	2567	4652.3	103 (4.01)	(2.21)	1.81-2.69	3.21	1.68-6.14	<0.001
50 <= - < 65 years and CV risk factors=0	1441	2648.9	28 (1.94)	(1.06)	0.70-1.53	1.51	0.73-3.10	0.266
50 <= - < 65 years and CV risk factors>=1	843	1614.4	22 (2.61)	(1.36)	0.85-2.06	1.97	0.93-4.16	0.076
=> 65 years and CV risk factors=0	1901	3213.4	50 (2.63)	(1.56)	1.15-2.05	2.25	1.14-4.44	0.019
=> 65 years and CV risk factors>=1	1724	3038.0	81 (4.70)	(2.67)	2.12-3.31	3.90	2.02-7.52	<0.001
n: Number of participants with at least one Malignancy
HR: Hazard ratio adjusted for a covariates (Age and presence or absence of CV risk factors) estimated using a Cox proportional hazard model

[truncated: 2 more sheets: TS9.2, TS9.3]
